# Supplementary material for: Understanding drought response mechanisms in wheat and multi-trait selection
Source: PLoS One. 2022 Apr 14;17(4):e0266368. doi: 10.1371/journal.pone.0266368 (PMC9009675; doi:10.1371/journal.pone.0266368)
Supplement: S1 Data — (XLSX) [file pone.0266368.s007.xlsx]

## Sheet: Sheet1
env	gen	block	GY	HLW	AI	AF	gsI	gsF	pc	Na	K	TPC	ABTS	FRAP
control	BRS_264	1	4700	77.436	18.1767	16.88	0.533333	0.598889	757.374	1.8241	15.5049	22.4148	68.1931	38.0107
control	BRS_264	2	5350	77.228	19.52	18.5167	0.586667	0.552222	600.691	1.8543	18.543	22.6921	53.5621	35.2521
control	BRS_264	3	5150	76.3	20.7389	11.8217	0.58875		733.489	1.84211	17.5	22.6126	53.8889	37.2129
control	TBIO_ATON	1	3320	72.892	19.5967	18.22	0.51	0.66	247.161	1.8123	28.9968	21.7633	72.243	81.0013
control	TBIO_ATON	2	3110	78.16	15.5644		0.345556		243.914	1.84211	30.3947	21.2878	75.8951	67.1561
control	TBIO_ATON	3	3256	76.684	19.8733	15.7378	0.617778	0.402222	244.149	1.83007	30.1961	22.2698	73.4259	81.7063
control	VI_130679	1	4100	72.276	18.4856	11.2867	0.511429	0.353333	1918.26	1.8241	33.7459	24.819	72.6101	55.6199
control	VI_130679	2	3800	73.14	18.1467	17.1167	0.491111	0.461111	1803.51	1.84818	35.1155	26.9441	79.1749	67.7086
control	VI_130679	3	3960	70.944	15.6978	13.69	0.416667	0.453333	1892.59	1.83607	33.0492	24.85	73.5644	62.4752
control	VI_130755	1	4110	73.164	16.5156	16.1338	0.6	0.44875	650.393	1.83607	27.541	21.9899	57.8105	53.7395
control	VI_130755	2	4256	72	19.35	11.9922	0.418889	0.493333	669.706	1.8123	26.2783	21.54	53.3628	57.656
control	VI_130755	3	4520	70.452	15.26	17.93	0.38	0.368889	655.255	1.8241	27.3616	22.1338	53.3016	47.7143
control	VI_130758	1	4060	72.692	18.22	11.8517	0.568889		633.774	1.8543	29.6689	19.004	54.3366	54.6047
control	VI_130758	2	3950	74	19.2822	13.6778	0.41	0.448889	609.622	1.86047	31.6279	24.6471	57.3765	51.0185
control	VI_130758	3	4896	76.192	11.9422	10.1962	0.254444	0.428889	661.91	1.86047	30.6977	24.616	56.0726	57.3833
control	VI_131313	1	4860	77.532	16.7911	15.1344	0.608889	0.446667	434.471	1.81818	30.9091	23.5055	57.3927	60.3536
control	VI_131313	2	5530	76.9	17.2413	14.8622	0.437778	0.465556	454.699	1.83607	29.377	26.2692	67.9412	69.0056
control	VI_131313	3	4950	75	13.7278	10.3878	0.393333	0.467778	432.857	1.8241	31.0098	25.6481	70.3395	73.373
control	VI_14001	1	4856	79.236	22.1833	14.2033	0.511111	0.366667	1642.16	1.8543	23.1788	22.2225	76.9903	42.1221
control	VI_14001	2	5350	77.228	22.1567	15.9278	0.422222	0.473333	2017.79	1.83607	22.0328	22.1569	88.6408	44.4799
control	VI_14001	3	5270	78.156	13.2711	12.3012	0.247778		1775.28	1.84818	21.2541	22.5154	86.7657	41.1174
control	VI_14026	1	3850	73.668	20.0189	16.2889	0.656667	0.601111	305.317	1.81818	27.2727	26.7701	77.5248	77.7511
control	VI_14026	2	4450	71.444	21.62	14.6511	0.651111	0.543333	368.765	1.84211	26.7105	25.8983	69.2484	79.93
control	VI_14026	3	3850	72.316	15.2078	17.6343	0.485556	0.446667	368.444	1.83007	27.451	26.5427	72.9043	80.1556
control	VI_14050	1	4630	74.204	19.6689	16.1411	0.672222	0.48	197.372	1.84818	18.4818	24.1268	82.0192	52.4313
control	VI_14050	2	4220	75.68	22.7089	15.03	0.653333	0.477778	203.665	1.84818	20.33	24.4004	82.8155	68.7517
control	VI_14050	3	4740	74	19.1111	14.8056	0.605556	0.566667	204.961	1.84818	20.33	23.0821	80.3976	55.0066
control	VI_14055	1	4900	72.692	21.0078	17.1511	0.466667	0.463333	110.559	1.84211	17.5	23.9521	67.5786	74.4879
control	VI_14055	2	5360	71.668	18.9811	16.3911	0.451111	0.363333	187.158	1.84211	16.5789	23.841	74.0064	79.4918
control	VI_14055	3	4990	70.368	19.3344	13.7222	0.585556	0.416667	178.222	1.84211	17.5	27.2453	72.4038	77.4313
control	VI_14118	1	4470	74.544	18.4944	16.3167	0.518889	0.58	1450.58	1.86047	32.5581	23.1015	63.7217	51.5534
control	VI_14118	2	4600	72.368	18.9933	18.12	0.526667	0.353333	1372.44	1.8543	31.5232	23.434	68.268	59.902
control	VI_14118	3	5210	72.092	15.2056	16.3911	0.41		1456.11	1.86047	32.5581	21.9475	76.6044	46.6889
control	VI_14426	1	4480	73.772	19.35		0.428889		679.949	1.83607	28.459	23.3208	77.7469	61.4683
control	VI_14426	2	4810	76.692	19.3689	15.7089	0.443333	0.476667	734.173	1.8543	28.7417	24.7899	74.5545	65.3041
control	VI_14426	3	4523	72	16.6889	13.2367	0.357778	0.56	698.083	1.84818	28.6469	23.362	63.5202	61.2417
control	VI_14668	1	3760	74.544	19.7144	16.02	0.52	0.532222	1074.46	1.83607	33.9672	21.0142	62.5079	63.7687
control	VI_14668	2	3780	73.776	17.0233	11.32	0.346667		1008.67	1.83007	33.8562	23.9772	70.5556	69.986
control	VI_14668	3	4620	72.8	18.8056	13.6733	0.7675	0.421429	1038.69	1.83607	32.1311	23.5421	66.3141	66.5797
control	VI_14774	1	4220	71.332	16.5878	17.9633	0.524444	0.383333	690.516	1.86667	32.6667	21.0838	56.0577	56.9643
control	VI_14774	2	3830	78.684	19.5563	17.8533	0.388889	0.34125	706.42	1.84818	30.495	23.5551	50.9295	58.3379
control	VI_14774	3	3770	70.24	19.3211	14.4675	0.584444	0.408571	714.839	1.86047	32.5581	23.1456	53.7624	53.9581
control	VI_14867	1	3970	72.252	19.8767	15.8267	1.23	0.33	800.149	1.84211	35	23.259	50.2778	59.0873
control	VI_14867	2	3280	72.612	17.5967	16.3578	0.45	0.477778	822.334	1.86667	36.4	22.2167	55.9434	67.5412
control	VI_14867	3	3260	71.064	19.2544	11.9767	0.501111		837.604	1.8543	34.3046	23.9839	53.1731	58.6126
control	VI_14950	1		73.244	19.5562	19.4733	0.491111	0.584444	386.47	1.83007	15.5556	26.4615	75.8951	67.9497
control	VI_14950	2	4760	75	22.7978	15.4178	0.493333		390.029	1.8241	13.6808	26.9335	78.1731	75.6456
control	VI_14950	3	4420	74.168	18.7744	17.3989	0.707778	0.498889	384.115	1.83007	13.7255	26.1054	88.6333	68.1
control	VI_14980	1	4930	74.876	17.22	16.5233	0.704444	0.353333	243.799	1.8241	32.8339	22.882	50.462	61.6266
control	VI_14980	2	4640	72.528	13.93	15.5987	0.371111	0.34	274.026	1.8123	29.9029	20.0338	48.0449	56.1304
control	VI_14980	3	4100	74.368					250.991	1.81818	31.8182	23.3146	56.3551	54.9461
control	VI_9007	1	3980	72.044	17.2356	15.5911	0.526667	0.576667	221.18	1.8241	11.8567	24.9505	69.9667	75.3857
control	VI_9007	2	4200	78	16.8867	16.455	0.406667	0.392222	208.72	1.81818	11.8182	23.3998	69.5192	74.8214
control	VI_9007	3	4050	72.912	16.9022	12.9078	0.508889	0.388889	206.893	1.8241	11.8567	24.6235	75.6698	70.8545
drought	BRS_264	1	4140	77.508	18.9511	13.9867	0.506667	0.40625	1668.96	1.83607	16.5246	30.1863	94.466	103.981
drought	BRS_264	2	4420	79.376	14.3889	11.4433	0.416667	0.308889	1825.08	1.86667	16.8	26.867	90.5825	99.5423
drought	BRS_264	3	4450	78.504	19.5878	6.68625	0.662222	0.321111	1761.4	1.86047	16.7442	27.1024	94.1987	103.118
drought	TBIO_ATON	1	3930	76.532	18.2533	15.0344	0.343333	0.311111	356.517	1.8543	18.543	23.1955	76.7647	85.3922
drought	TBIO_ATON	2	4480	74.996	20.3311	16.2089	0.415556	0.36	491.032	1.8241	19.1531	22.6702	75.3722	81.7892
drought	TBIO_ATON	3	3900	74.86	20.3311	11.7556	0.415556	0.336667	455.765	1.83007	20.1307	23.5009	73.4967	82.8711
drought	VI_130679	1	3200	71.964	18.4456		0.473333		2824.37	1.84211	18.4211	28.8222	79.7859	87.6409
drought	VI_130679	2	3760	71.612	15.9589	9.31	0.297778	0.368889	3002.17	1.84211	18.4211	31.6267	84.2453	87.5606
drought	VI_130679	3	3750	72.628	18.9256	6.81222	0.442222	0.472222	2953.22	1.83007	17.3856	31.041	79.9074	94.9339
drought	VI_130755	1	2820	74	10.9633	12.525	0.473333	0.316667	750.665	2.78146	39.8675	24.044	52.6168	68.5848
drought	VI_130755	2	3000	70.104	12.8356	12.3067	0.274444	0.333333	738.663	2.7451	39.3464	25.1378	56.4026	70.5375
drought	VI_130755	3	3010	72.34	18.1856	15.8067	0.418889	0.49	709.683	2.7541	40.3934	23.8373	53.7421	76.779
drought	VI_130758	1	2856	72	21.625	11.9789	0.323333	0.335556	1056.14	2.77228	50.8251	24.6502	52.6168	63.7784
drought	VI_130758	2	2750	71.896	16.8422	7.76889	0.305556	0.276667	984.46	2.77228	50.8251	24.8572	47.7673	69.5013
drought	VI_130758	3	2820	74.96	9.09	11.01	0.355556	0.331111	1032.97	2.78146	51.9205	22.826	45.0309	58.2937
drought	VI_131313	1	4380	75.284	20.61	13.8933	0.442222	0.391111	653.941	2.77228	36.9637	25.3034	42.1069	95.2426
drought	VI_131313	2	4330	75	14.12	10.5778	0.605556	0.426667	611.3	2.77228	36.0396	26.0683	45.2516	95.3774
drought	VI_131313	3	3520	77.452	11.3978	6.77556	0.245556	0.287778	620.589	2.77228	37.8878	26.1862	50.5864	92.9497
drought	VI_14001	1	4450	73.468	18.0467	14.1575	0.405556		1540.97	1.86047	35.3488	27.5	46	60.5034
drought	VI_14001	2	4780	72.876	15.8178	12.778	0.247778	0.136667	1447.71	1.8241	36.4821	26.4017	43.4314	65.7843
drought	VI_14001	3	3900	75	15.5444	8.245	0.325556	0.192222	1477.79	1.83007	34.7712	26.1145	59.3729	62.3338
drought	VI_14026	1	3032	74	18.77	15.8144	0.64	0.405556	714.419	1.81818	28.1818	30.2388	74.7249	82.2053
drought	VI_14026	2	3500	76.092	19.15	7.89667	0.48	0.314444	669.758	1.86667	31.7333	28.4407	74.0064	80.3159
drought	VI_14026	3	3100	75.864	15.9644	11.7825	0.35	0.48	693.774	1.84211	30.3947	30.3831	72.4595	78.4605
drought	VI_14050	1	4280	76.536	20.6756	18.0644	0.522222	0.424444	916.131	1.81818	21.8182	29.5151	82.9739	85.5322
drought	VI_14050	2	3880	73.144	14.1678	16.8433	0.338889	0.414444	856.723	1.83607	24.7869	29.1944	82.9808	88.1456
drought	VI_14050	3	3900	75.92	17.8411	10.73	0.421667	0.393333	981.241	1.84211	25.7895	30.2125	78.6084	87.6144
drought	VI_14055	1	3960	71	15.9267	5.73556	0.273333	0.191111	1492.37	1.83607	33.9672	26.0861	59.2284	60.2778
drought	VI_14055	2	4130	70.264	13.9289	12.6456	0.298889	0.238889	1654.84	1.86667	35.4667	28.1184	66.6349	65.5374
drought	VI_14055	3	3830	71.8	13.9089	14.4633	0.326667		1592.71	1.8543	36.1589	27.5702	63.4295	66.0302
drought	VI_14118	1	4810	75.088	17.8144	16.9767	0.307778	0.37	1861.63	1.8543	15.7616	25.5561	64.7115	59.2995
drought	VI_14118	2	3700	72	19.6211	18.1433	0.342222	0.394444	1840.02	1.84818	17.5578	24.0215	61.0802	53.2672
drought	VI_14118	3	4300	72.412	20.0156	17.5544	0.343333		1860.48	1.86047	15.814	24.1576	60.7165	55.3672
drought	VI_14426	1	3730	71.388	21.4744		0.537778	0.35	818.972	1.83607	32.1311	29.3894	71.2654	84.2196
drought	VI_14426	2	3720	71.576	15.4875	14.1363	0.38625	0.315	848.059	1.84211	27.6316	29.8189	78.6084	82.0666
drought	VI_14426	3	3760	74.096	16.6589	15.2367	0.346667		906.58	1.84818	30.495	28.5135	74.3519	80.119
drought	VI_14668	1	3970	73.348	18.9067	14.88	0.594444	0.452222	1538.59	1.8543	26.8874	25.6995	66.3072	77.2689
drought	VI_14668	2	4670	74.44	13.5989	18.0213	0.284444	0.378889	1634.28	1.83607	24.7869	26.9581	66.634	76.9888
drought	VI_14668	3	3989	72.36	17.2411	14.5444	0.502222		1631.65	1.84818	22.1782	27.2231	75.4575	80.3501
drought	VI_14774	1	4240	72	19.2267	19.0422	0.31	0.452222	653.634	2.72727	44.5455	23.9995	57.0679	61.6005
drought	VI_14774	2	4260	72.172	14.9489	17.2944	0.194444	0.358889	709.49	2.7451	44.8366	25.9674	67.2937	63.3239
drought	VI_14774	3	4480	74.66	20.0844	18.65	0.481111	0.471111	681.128	2.73616	45.6026	25.9459	64.4954	63.6068
drought	VI_14867	1	3030	73.556	18.6613	13.4925	0.355556		1123.11	1.84818	39.736	23.3565	61.873	82.8163
drought	VI_14867	2	2896	72	14.4733	16.4244	0.26	0.398889	1099.01	2.77228	37.8878	24.1433	61.5064	77.9919
drought	VI_14867	3	2560	74	16.5	9.93	0.341111	0.37	1075.64	2.78146	38.0132	25.2102	58.2201	84.147
drought	VI_14950	1	3460	74.596	20.8189	16.0911	0.383333	0.358889	627.143	1.84211	35	31.9279	89.8095	112.476
drought	VI_14950	2	2987	75	12.6	15.035	0.348571	0.455	558.879	1.8241	34.658	30.9765	90.8491	110.202
drought	VI_14950	3	2980	77.86	19.7633	18.1	0.528889	0.375556	617.661	1.83607	34.8852	30.2626	91.478	113.437
drought	VI_14980	1	3840	71.468	19.3544	14.6944	0.455556		713.55	1.8241	34.658	23.0104	56.5723	68.4513
drought	VI_14980	2	3830	73.84	14.4322	17.9889	0.296667	0.361429	684.792	1.8543	34.3046	24.509	59.703	75.2051
drought	VI_14980	3	3610	74.76	15.2689	15.0922	0.331111	0.392222	702.042	1.83607	34.8852	27.5098	62.1036	72.6236
drought	VI_9007	1	3970	73.36	19.5033	15.1756	0.468889	0.276667	293.676	1.8543	14.8344	27.8351	74.5545	92.0368
drought	VI_9007	2	4080	74.5	15.1522	18.125	0.261111	0.28	257.164	1.8543	16.6887	26.5307	65.0779	81.6689
drought	VI_9007	3	4110	74.916	17.9811	16.5778	0.497143	0.34	318.823	1.86047	16.7442	27.76	65.6634	83.8696
